# Supplementary material for: The Multi-Omics Landscape and Clinical Relevance of the Immunological Signature of Phagocytosis Regulators: Implications for Risk Classification and Frontline Therapies in Skin Cutaneous Melanoma
Source: Cancers (Basel). 2022 Jul 22;14(15):3582. doi: 10.3390/cancers14153582 (PMC9331497; doi:10.3390/cancers14153582)
Supplement: Supplementary file 1 [file cancers-14-03582-s001.zip]

Archive with 1 entries (1 files):
- cancers-1741792-supplementary.pdf
